# Supplementary material for: Chirality coupling in topological magnetic textures with multiple magnetochiral parameters
Source: Nat Commun. 2023 Mar 17;14:1491. doi: 10.1038/s41467-023-37081-z (PMC10023801; doi:10.1038/s41467-023-37081-z)
Supplement: Supplementary file 5 — Source Data [file 41467_2023_37081_MOESM5_ESM.xlsx]

## Sheet: Fig 2 e
1.26168	0.229167
2.47664	0.030303
3.70327	0.291667
4.92991	0.592803
6.15654	0.689394
7.35981	1.18939
8.58645	1.16098
9.8014	1.21212

## Sheet: Fig 2 f
1.26168	0.9
2.47664	0.933846
3.70327	0.629231
4.92991	0.278462
6.15654	0.0169231
7.35981	-0.173846
8.58645	-0.207692
9.8014	-0.207692

## Sheet: Fig 2 h
1.48227	0.200866
3.01418	0.380087
4.48936	0.390476
5.99291	0.428571
7.46809	0.434632
8.97163	0.361039
10.4752	0.421645
12.0071	0.421645
13.4823	0.387013
15.0142	0.374026
16.4894	0.445887
17.9929	0.4
19.4681	0.404329
21	0.463203
22.5035	0.462338
24.0071	0.431169
25.5106	0.398268
26.9858	0.419913

## Sheet: Fig 2 i
1.48227	0.189231
3.01418	0.376923
4.48936	0.250769
5.99291	0.324615
7.46809	0.336923
8.97163	0.284615
10.4752	0.343077
12.0071	0.352308
13.4823	0.321538
15.0142	0.309231
16.4894	0.373846
17.9929	0.330769
19.4681	0.327692
21	0.370769
22.5035	0.364615
24.0071	0.413846
25.5106	0.336923
26.9858	0.309231

## Sheet: Fig 3 g
1.44068	0.144601
2.9661	0.143662
4.44915	0.161502
5.97458	0.176526
7.45763	0.0835681
8.94068	0.170892
10.4661	0.208451
11.9492	0.350235
13.4746	0.204695
15	0.233803
16.4831	0.265728
17.9237	0.258216
19.4915	0.188732
20.9746	0.250704
22.5	0.23662
23.9407	0.339906
25.5085	0.250704
26.9915	0.283568
28.4746	0.302347
29.9576	0.63662
31.4831	0.342723
33.0085	0.202817
34.4915	0.265728
36.0169	0.337089
37.5	0.253521
38.9831	0.18216
40.5085	0.186854

## Sheet: Fig 3 h
1.44068	1.13043
2.9661	0.849498
4.44915	1.21739
5.97458	1.14381
7.45763	0.575251
8.94068	1.01003
10.4661	1.0301
11.9492	1.86622
13.4746	1.01672
15	1.09699
16.4831	1.20401
17.9237	1.22408
19.4915	0.77592
20.9746	1.00334
22.5	0.909699
23.9407	1.20401
25.5085	0.9699
26.9915	1.00334
28.4746	0.923077
29.9576	2.01338
31.4831	1.21739
33.0085	0.682274
34.4915	0.822742
36.0169	1.09699
37.5	0.916388
38.9831	0.755853
40.5085	0.729097

## Sheet: Fig 7 c
1.40789	0.320879
2.90789	0.308791
4.40789	0.334066
5.90789	0.294505
7.40789	0.307692
8.86842	0.304396
10.4079	0.321978
11.8684	0.265934
13.4474	0.267033
14.9474	0.240659
16.4868	0.274725
17.9079	0.245055
19.4474	0.237363
20.9079	0.216484
22.4079	0.205495
23.9474	0.183516
25.4079	0.154945
26.9474	0.191209
28.3684	0.161538
29.9474	0.165934
31.4079	0.126374
32.9079	0.130769
34.4079	0.116484
36.0263	0.1

## Sheet: Fig 7 d
1.40789	0.653543
2.90789	0.874016
4.40789	0.755906
5.90789	0.913386
7.40789	0.976378
8.86842	0.913386
10.4079	0.913386
11.8684	0.905512
13.4474	0.779528
14.9474	0.92126
16.4868	1.09449
17.9079	1.0315
19.4474	1.0315
20.9079	0.96063
22.4079	0.92126
23.9474	0.88189
25.4079	0.92126
26.9474	1.11024
28.3684	0.535433
29.9474	0.732283
31.4079	0.779528
32.9079	0.653543
34.4079	-0.393701
36.0263	0.543307

## Sheet: Fig 7 g
1.40789	0.320548
2.90789	0.309589
4.40789	0.33589
5.90789	0.295342
7.40789	0.309589
8.86842	0.305205
10.4079	0.320548
11.8684	0.265753
13.4474	0.266849
14.9474	0.238356
16.4868	0.273425
17.9079	0.244932
19.4474	0.236164
20.9079	0.215342
22.4079	0.205479
23.9474	0.184658
25.4079	0.15726
26.9474	0.193425
28.3684	0.163836
29.9474	0.166027
31.4079	0.127671
32.9079	0.130959
34.4079	0.117808
36.0263	0.100274

## Sheet: Fig 7 h
1.40789	0.661417
2.90789	0.874016
4.40789	0.779528
5.90789	0.92126
7.40789	0.992126
8.86842	0.929134
10.4079	0.929134
11.8684	0.92126
13.4474	0.779528
14.9474	0.929134
16.4868	1.11024
17.9079	1.04724
19.4474	1.03937
20.9079	0.968504
22.4079	0.92126
23.9474	0.88189
25.4079	0.913386
26.9474	1.11024
28.3684	0.543307
29.9474	0.732283
31.4079	0.80315
32.9079	0.661417
34.4079	-0.401575
36.0263	0.543307

[truncated: 4 more sheets: Fig 7 k, Fig 7 l, Fig 7 o, Fig 7 p]
